# Supplementary material for: Fast and Green Method to Control Frauds of Geographical Origin in Traded Cuttlefish Using a Portable Infrared Reflective Instrument
Source: Foods. 2021 Jul 21;10(8):1678. doi: 10.3390/foods10081678 (PMC8391955; doi:10.3390/foods10081678)
Supplement: Supplementary file 1 [file foods-10-01678-s001.zip]

Archive with 1 entries (1 files):
- foods-1292498-supplementary.pdf
